# Supplementary material for: Highly Sensitive Determination of 2,4,6-Trinitrotoluene and Related Byproducts Using a Diol Functionalized Column for High Performance Liquid Chromatography
Source: PLoS One. 2014 Jun 6;9(6):e99230. doi: 10.1371/journal.pone.0099230 (PMC4048276; doi:10.1371/journal.pone.0099230)
Supplement: Table S1 — Comparison of the nominal and back-calculated concentrations for diol column. (XLSX) [file pone.0099230.s003.xlsx]

## Sheet: Sheet1
S1. Comparison of the nominal and back-calculated concentrations for diol column
Substance	Nominal concentration (mg/L)
TNT	0.05	0.1	0.3	0.5	1
Series	Back-calculated concentration (mg/L)
1	0.051	0.12	0.34	0.59	0.97
2	0.059	0.11	0.37	0.5	1.19
3	0.053	0.18	0.33	0.56	1.02
AVG	0.05	0.14	0.35	0.55	1.06
SD	0.004	0.038	0.021	0.046	0.115
Substance	Nominal concentration (mg/L)
2-ADNT	0.05	0.1	0.3	0.5	1
Series	Back-calculated concentration (mg/L)
1	0.049	0.17	0.32	0.55	1.04
2	0.042	0.13	0.34	0.47	1
3	0.056	0.094	0.31	0.52	1.09
AVG	0.05	0.13	0.32	0.51	1.04
STD	0.007	0.038	0.015	0.040	0.045
Substance	Nominal concentration (mg/L)
4-ADNT	0.05	0.1	0.3	0.5	1
Series	Back-calculated concentration (mg/L)
1	0.057	0.11	0.28	0.5	0.99
2	0.054	0.14	0.27	0.53	1.03
3	0.059	0.17	0.35	0.54	1.07
AVG	0.06	0.14	0.30	0.52	1.03
STD	0.003	0.030	0.044	0.021	0.040
Substance	Nominal concentration (mg/L)
2,4-DNT	0.05	0.1	0.3	0.5	1
Series	Back-calculated concentration (mg/L)
1	0.05	0.1	0.36	0.58	1.07
2	0.045	0.14	0.34	0.51	0.99
3	0.056	0.12	0.26	0.56	1.1
AVG	0.05	0.12	0.32	0.55	1.05
STD	0.006	0.020	0.053	0.036	0.057
Substance	Nominal concentration (mg/L)
2,6-DNT	0.05	0.1	0.3	0.5	1
Series	Back-calculated concentration (mg/L)
1	0.043	0.13	0.31	0.55	1.05
2	0.052	0.09	0.25	0.54	1.07
3	0.048	0.12	0.39	0.51	0.93
AVG	0.05	0.11	0.32	0.53	1.02
STD	0.005	0.021	0.070	0.021	0.076
